# Supplementary material for: Costs and return to scale analysis of extending the offer of pre-exposure prophylaxis (PrEP) to key populations aged 15–17 years old in two Brazilian cities
Source: PLoS One. 2025 Oct 8;20(10):e0332901. doi: 10.1371/journal.pone.0332901 (PMC12507317; doi:10.1371/journal.pone.0332901)
Supplement: S6 File — (XLSX) [file pone.0332901.s006.xlsx]

## Sheet: Capital costs
Capital Costs	Valor	Quant.	Total
Ar condicionado	1234.91	5	6174.55
Armário alto 2 portas	364.99	1	364.99
Armário baixo 2 portas	214.83	2	429.66
Armário credenza 2 portas	311.45	2	622.9
Armário de aço	555	3	1665
Armário semi aberto 2 portas	320.07	2	640.14
Arquivo de aço 4 gavetas	590	1	590
Cadeira fixa	187.03	10	1870.3
Cadeira fixa	144.69	6	868.14
Cadeira fixa	79.86	16	1277.76
Cadeixa giratória executiva	322.08	9	2898.72
Cadeixa giratória executiva	276	2	552
Carrinho fechado 6 gavetas	1051.2	1	1051.2
Escada dois degraus	141.3	2	282.6
Estabilizador SMS Progressive III	731.2	2	1462.4
Estabilizador SMS Revolution VI	210.5	6	1263
Estante de aço	445	3	1335
Gaveteiro	264.66	1	264.66
Gaveteiro	88.2	9	793.8
Impressora de etiqueta zebrada	1270.7	1	1270.7
Impressora termica de etiqueta	1162.09	1	1162.09
Impressora multifuncional	799.5	2	1599
Leitor de código de barras	510.21	1	510.21
Maca hospitalar	407.1	2	814.2
Mesa redonda	240.05	2	480.1
Mesa reta	207	2	414
Mesa reta pé painel	232.7	3	698.1
Computador de mesa	5631.91	2	11263.8
Notebook	3579.63	4	14318.5
Plataforma dupla	575.57	3	1726.71
Ponto de acesso sem fio	1317.12	1	1317.12
Refrigerador	1599.91	2	3199.82
Freezer
Purificador de água
Telefone celular	299	4	1196
Microcomputador	5631.91	2	11263.8
Microcomputador portátil	3579.63	4	14318.5
Centrífuga laboratório	3087.4	1	3087.4
Total			93046.9

## Sheet: Staff costs
Custos Recorrentes - Estimativas
Laboratorio
Testes que não sao rápidos sao enviados para a faculdade de farmacia (Faculdade de Framacia UFBA)
Testes de microbiologia na faculdade de vitoria da conquista (tecnico farmacia e microbiologista - salario proximo a dos farmaceuticos))
Fermaceutico bioquímico
Remuneração básica mensal	8862.69
Verbas Indenizatórias	597.18	(auxilio alimentação, transporte etc.)
Remuneração Total	9459.87
Carga Horária	40h
Media salario pago pela SESAB profissionais de saude e nao de saude(custo trabalhista)
Assistente Social
Remuneração básica mensal	3924.98
Verbas Indenizatórias	303.65	(auxilio alimentação, transporte etc.)
Remuneração Total	4228.63
Carga Horária	40h
Médico Infectologista
Remuneração básica mensal	12411.5
Verbas Indenizatórias	71.84	(auxilio alimentação, transporte etc.)
Remuneração Total	12483.3
Carga Horária	30h
Psicologo
Remuneração básica mensal	3924.98
Verbas Indenizatórias	303.65	(auxilio alimentação, transporte etc.)
Remuneração Total	4228.63
Carga Horária	30h
Enfermeiro
Remuneração básica mensal	6158.83
Verbas Indenizatórias	414.99	(auxilio alimentação, transporte etc.)
Remuneração Total	6573.82
Carga Horária	40h
Enfermeiro
Remuneração básica mensal	6158.83
Verbas Indenizatórias	414.99	(auxilio alimentação, transporte etc.)
Remuneração Total	6573.82
Carga Horária	40h
Agente comunitário de saúde
Remuneração básica mensal	1925.17
Verbas Indenizatórias	505.69	(auxilio alimentação, transporte etc.)
Remuneração Total	2430.86
Carga Horária	40h
Administrador	Buscar
Remuneração básica mensal
Verbas Indenizatórias		(auxilio alimentação, transporte etc.)
Remuneração Total
Carga Horária	40h
Fonte: http://www.transparencia.salvador.ba.gov.br/#/RemuneracaoDadosFuncionais

## Sheet: Tests&Materials 
Tests
Testagem Rápida	Precos
HIV: Teste Rápido 4ªGeração ALERE	1
HIV: Teste Rápido 3ªGeração ALERE	-
HIV: Teste Rápido TR DPP -BioManguinhos	-
Hepatite B: AgHBs	0
Hepatite C: HCV	0
Sífilis: Teste rápido	1
Testes sorológicos (Soro)
HIV: Anti-HIV	10
Hepatite B: HBSAg	18.55
Hepatite B: Anti-HBc Total	18.55
Hepatite B: Anti-HBs	18.55
Hepatite C: Anti-HCV	18.55
Sífilis: VDRL (ñ treponêmico)	2.83
Sífilis: teste treponêmico	4.1
Complementares: Anti-HAV IgM	18.55
Complementares: Anti-HAV IgG	18.55
Complementares: Anti-HSV 1 e 2	17.16
Testes Hematológicos (Sangue Total)
Hemograma completo	-
Hemoglobina glicada	-
Testes Bioquímica (Soro)
Função Hepática : TGO	-
Função Hepática : TGP	-
Função Hepática: Bilirrubinas	-
Função Renal : Creatinina Sérica	1.85
Função Renal : Uréia	-
Função Renal: sódio	-
Função Renal: potássio	-
Função Renal: fósforo	-
Urinálise (Urina)
Urina I	-
Microalbuminúria	-
Microbiologia - UFBA VCA
Chlamydia trachomatis	60
Neisseria gonorrheae	60
Materials
luva (un)	0.64
máscara (un)	1.6
Gorro descartável	-
algodão	1.67
álcool 70% Líquido (litro)	4.74
álcool 70% Gel (litro)	20
caixa coletora perfurocortantes (litro)	6.7
saco de lixo infectante (litro)	1.2
sabão líquido (litro)	8.05
papel toalha (um)	0.015
tubo gel coletor (un)	0.84
ponteira	0.18
papel de filtro (un)	0.66
seringa	-
agulha para seringa	-
tiras para análise de Urina	0.56
coletor estéril para urocultura	0.33
avental	12.16
face shield	19.88
Fonte: https://www.gov.br/saude/pt-br/acesso-a-informacao/banco-de-precos/bases-anuais-compiladas
Dados para 2021
